# Supplementary material for: A Novel Fluorescence-Triggered Auditory Feedback Photosensor for Precision Lymph Node Mapping
Source: Sensors (Basel). 2026 Mar 10;26(6):1745. doi: 10.3390/s26061745 (PMC13030055; doi:10.3390/s26061745)
Supplement: Supplementary file 1 [file sensors-26-01745-s001.zip]

Archive with 1 entries (1 files):
- sensors-4151922-supplementary.pdf
